# Supplementary material for: Fractal Dimension, Circularity, and Solidity of Cell Clusters in Liquid-Based Endometrial Cytology Are Potentially Useful for Endometrial Cancer Detection and Prognosis Prediction
Source: Cancers (Basel). 2024 Jul 6;16(13):2469. doi: 10.3390/cancers16132469 (PMC11240598; doi:10.3390/cancers16132469)
Supplement: Supplementary file 1 [file cancers-16-02469-s001.zip]

Archive with 2 entries (2 files):
- EM_Sup_table.pptx
- Rev_Sup_Fig_EM_cytology.pptx
